# Supplementary material for: RepTB: a gene ontology based drug repurposing approach for tuberculosis
Source: J Cheminform. 2018 May 21;10:24. doi: 10.1186/s13321-018-0276-9 (PMC5962481; doi:10.1186/s13321-018-0276-9)
Supplement: Supplementary file 1 — Additional file 1. Combined DTI edge list. [file 13321_2018_276_MOESM1_ESM.csv]

Additional File1: Combined DTI edge list
DrugBank ID	UniprotID
DB00001	P00734
DB00002	O75015
DB00002	P00533
DB00002	P00736
DB00002	P02745
DB00002	P02746
DB00002	P02747
DB00002	P08637
DB00002	P09871
DB00002	P12314
DB00002	P12318
DB00002	P31994
DB00002	P31995
DB00004	P01589
DB00004	P14784
DB00004	P31785
DB00005	O75015
DB00005	P00736
DB00005	P01374
DB00005	P01375
DB00005	P02745
DB00005	P02746
DB00005	P02747
DB00005	P08637
DB00005	P09871
DB00005	P12314
DB00005	P12318
DB00005	P19438
DB00005	P20333
DB00005	P31994
DB00005	P31995
DB00006	P00734
DB00007	P30968
DB00008	P17181
DB00008	P48551
DB00009	P00747
DB00009	P02671
DB00009	P02675
DB00009	P05121
DB00009	Q03405
DB00010	Q02643
DB00011	P17181
DB00011	P48551
DB00012	P19235
DB00013	P00747
DB00013	P00749
DB00013	P00750
DB00013	P05120
DB00013	P05121
DB00013	P05154
DB00013	P14543
DB00013	P98164
DB00013	Q03405
DB00013	Q9Y5Y6
DB00014	P22888
DB00014	P30968
DB00015	P00747
DB00015	P02671
DB00015	P02675
DB00015	P05121
DB00015	Q03405
DB00016	P19235
DB00017	P30988
DB00018	P17181
DB00018	P48551
DB00019	P08246
DB00019	Q99062
DB00020	P13727
DB00020	P15509
DB00020	P26951
DB00020	P32927
DB00020	P34741
DB00021	P47872
DB00022	P17181
DB00022	P48551
DB00024	P16473
DB00025	O14832
DB00025	P00740
DB00025	P00742
DB00025	P04275
DB00025	P04792
DB00025	P05023
DB00025	P07307
DB00025	P07900
DB00025	P08238
DB00025	P11021
DB00025	P11142
DB00025	P13569
DB00025	P27797
DB00025	P27824
DB00025	P49257
DB00025	P49368
DB00025	P55072
DB00025	Q07954
DB00025	Q15185
DB00025	Q8NI22
DB00025	Q92887
DB00026	P14778
DB00028	O75015
DB00028	P01024
DB00028	P01031
DB00028	P08637
DB00028	P0C0L4
DB00028	P0C0L5
DB00028	P12314
DB00028	P12318
DB00028	P31994
DB00028	P31995
DB00028	Q92637
DB00029	P00747
DB00029	P02671
DB00029	P02675
DB00029	P05121
DB00029	Q03405
DB00030	O75521
DB00030	O75874
DB00030	P04040
DB00030	P04637
DB00030	P05067
DB00030	P06213
DB00030	P06239
DB00030	P06400
DB00030	P07339
DB00030	P08069
DB00030	P14735
DB00030	P14920
DB00030	P16109
DB00030	P16519
DB00030	P16870
DB00030	P21549
DB00030	P22459
DB00030	P23975
DB00030	P25092
DB00030	P29120
DB00030	P30044
DB00030	P31645
DB00030	P34913
DB00030	P35228
DB00030	P35914
DB00030	P43155
DB00030	P48745
DB00030	P51659
DB00030	P98160
DB00030	P98164
DB00030	Q00975
DB00030	Q01959
DB00030	Q08426
DB00030	Q13363
DB00030	Q14032
DB00030	Q15067
DB00030	Q15080
DB00030	Q16270
DB00030	Q96C24
DB00030	Q9BTZ2
DB00030	Q9BY49
DB00030	Q9HB21
DB00030	Q9NYQ3
DB00030	Q9P0Z9
DB00030	Q9UJM8
DB00030	Q9UKG9
DB00030	Q9Y2Q3
DB00030	Q9Y6K9
DB00031	O00187
DB00031	P00747
DB00031	P01023
DB00031	P02671
DB00031	P02675
DB00031	P04083
DB00031	P04792
DB00031	P05120
DB00031	P05121
DB00031	P05452
DB00031	P05787
DB00031	P07355
DB00031	P07900
DB00031	P08238
DB00031	P11226
DB00031	P12429
DB00031	P19429
DB00031	P19838
DB00031	P25815
DB00031	P27797
DB00031	P27824
DB00031	P49368
DB00031	P63316
DB00031	Q03405
DB00031	Q07954
DB00031	Q15185
DB00032	P22888
DB00032	P23945
DB00033	P15260
DB00033	P38484
DB00034	P17181
DB00034	P48551
DB00035	P30518
DB00035	P37288
DB00035	P47901
DB00036	P00742
DB00036	P05981
DB00036	P08709
DB00036	P10646
DB00036	P13726
DB00036	P38435
DB00038	Q14626
DB00039	O14786
DB00039	P04637
DB00039	P05067
DB00039	P11362
DB00039	P16109
DB00039	P21802
DB00039	P22455
DB00039	P22459
DB00039	P22607
DB00039	P23975
DB00039	P25092
DB00039	P31645
DB00039	P48745
DB00039	P98160
DB00039	Q00975
DB00039	Q01959
DB00039	Q13363
DB00039	Q15080
DB00039	Q9HB21
DB00039	Q9Y6K9
DB00040	O95838
DB00040	P43220
DB00040	P47871
DB00041	P01589
DB00041	P14784
DB00041	P31785
DB00042	P23763
DB00042	P63027
DB00042	Q8N9I0
DB00043	P12319
DB00043	Q01362
DB00044	P22888
DB00045	O60603
DB00045	Q9BYF1
DB00046	P06213
DB00046	P06239
DB00046	P08069
DB00047	P06213
DB00047	P06239
DB00047	P08069
DB00048	P02452
DB00048	P02458
DB00048	P02461
DB00048	P08123
DB00050	P22888
DB00050	P30968
DB00051	O75015
DB00051	P00736
DB00051	P01375
DB00051	P02745
DB00051	P02746
DB00051	P02747
DB00051	P08637
DB00051	P09871
DB00051	P12314
DB00051	P12318
DB00051	P31994
DB00051	P31995
DB00052	P10912
DB00052	P16471
DB00054	O75015
DB00054	P00736
DB00054	P02745
DB00054	P02746
DB00054	P02747
DB00054	P04004
DB00054	P05106
DB00054	P08514
DB00054	P08637
DB00054	P09871
DB00054	P12314
DB00054	P12318
DB00054	P31994
DB00054	P31995
DB00055	P00450
DB00055	P00451
DB00055	P00734
DB00055	P02675
DB00055	P02768
DB00055	P02776
DB00055	P05121
DB00055	P05154
DB00055	P07204
DB00055	P07225
DB00055	P12259
DB00055	P35237
DB00055	P38435
DB00055	Q9UNN8
DB00056	O75015
DB00056	P00736
DB00056	P02745
DB00056	P02746
DB00056	P02747
DB00056	P08637
DB00056	P09871
DB00056	P12314
DB00056	P12318
DB00056	P20138
DB00056	P31994
DB00056	P31995
DB00058	P08246
DB00060	P17181
DB00060	P48551
DB00061	P00519
DB00061	P06241
DB00061	P07948
DB00061	P08631
DB00061	P12931
DB00061	P14598
DB00061	P19878
DB00061	P27986
DB00061	P42684
DB00061	P62993
DB00061	Q06187
DB00061	Q08881
DB00062	P02649
DB00062	P02760
DB00062	P0DJI8
DB00063	P05106
DB00064	P02649
DB00064	P02760
DB00064	P0DJI8
DB00065	P01375
DB00066	P23945
DB00067	P30518
DB00067	P37288
DB00067	P47901
DB00068	P17181
DB00068	P48551
DB00069	P17181
DB00069	P48551
DB00070	P01137
DB00070	P10600
DB00071	O75521
DB00071	O75874
DB00071	P01906
DB00071	P01920
DB00071	P04040
DB00071	P04637
DB00071	P05067
DB00071	P06213
DB00071	P06239
DB00071	P06400
DB00071	P07339
DB00071	P08069
DB00071	P14735
DB00071	P14920
DB00071	P16109
DB00071	P16519
DB00071	P16870
DB00071	P21549
DB00071	P22459
DB00071	P23975
DB00071	P25092
DB00071	P29120
DB00071	P30044
DB00071	P31645
DB00071	P34913
DB00071	P35228
DB00071	P35914
DB00071	P43155
DB00071	P48745
DB00071	P51659
DB00071	P98160
DB00071	P98164
DB00071	Q00975
DB00071	Q01959
DB00071	Q08426
DB00071	Q13363
DB00071	Q14032
DB00071	Q15067
DB00071	Q15080
DB00071	Q16270
DB00071	Q96C24
DB00071	Q9BTZ2
DB00071	Q9BY49
DB00071	Q9HB21
DB00071	Q9NYQ3
DB00071	Q9P0Z9
DB00071	Q9UJM8
DB00071	Q9UKG9
DB00071	Q9Y2Q3
DB00071	Q9Y6K9
DB00072	O75015
DB00072	P00533
DB00072	P00736
DB00072	P02745
DB00072	P02746
DB00072	P02747
DB00072	P04626
DB00072	P08637
DB00072	P09871
DB00072	P12314
DB00072	P12318
DB00072	P31994
DB00072	P31995
DB00073	O75015
DB00073	P00736
DB00073	P02745
DB00073	P02746
DB00073	P02747
DB00073	P08637
DB00073	P09871
DB00073	P11836
DB00073	P12314
DB00073	P12318
DB00073	P31994
DB00073	P31995
DB00074	O75015
DB00074	P00736
DB00074	P01589
DB00074	P02745
DB00074	P02746
DB00074	P02747
DB00074	P08637
DB00074	P09871
DB00074	P12314
DB00074	P12318
DB00074	P14784
DB00074	P31994
DB00074	P31995
DB00075	O75015
DB00075	P00736
DB00075	P02745
DB00075	P02746
DB00075	P02747
DB00075	P04234
DB00075	P07766
DB00075	P08637
DB00075	P09693
DB00075	P09871
DB00075	P12314
DB00075	P12318
DB00075	P20963
DB00075	P31994
DB00075	P31995
DB00078	O75015
DB00078	P00736
DB00078	P02745
DB00078	P02746
DB00078	P02747
DB00078	P08637
DB00078	P09871
DB00078	P11836
DB00078	P12314
DB00078	P12318
DB00078	P31994
DB00078	P31995
DB00081	O75015
DB00081	P00736
DB00081	P02745
DB00081	P02746
DB00081	P02747
DB00081	P08637
DB00081	P11836
DB00081	P12314
DB00081	P12318
DB00081	P31994
DB00081	P31995
DB00082	P10912
DB00083	P60880
DB00083	P62745
DB00086	P00747
DB00086	P25116
DB00087	O75015
DB00087	P00736
DB00087	P02745
DB00087	P02746
DB00087	P02747
DB00087	P08637
DB00087	P12314
DB00087	P12318
DB00087	P31358
DB00087	P31994
DB00087	P31995
DB00089	Q04609
DB00091	P30405
DB00091	P49069
DB00091	P62937
DB00091	Q96LZ3
DB00092	O75015
DB00092	P00736
DB00092	P02745
DB00092	P02746
DB00092	P02747
DB00092	P06729
DB00092	P08637
DB00092	P12314
DB00092	P12318
DB00092	P31994
DB00092	P31995
DB00093	P37288
DB00094	P23945
DB00095	O75015
DB00095	P00736
DB00095	P02745
DB00095	P02746
DB00095	P02747
DB00095	P08637
DB00095	P12314
DB00095	P12318
DB00095	P20701
DB00095	P31994
DB00095	P31995
DB00097	P22888
DB00097	P23945
DB00098	P01730
DB00098	P05106
DB00098	P05556
DB00098	P06126
DB00098	P06756
DB00098	P20701
DB00098	P31994
DB00098	P42081
DB00098	Q95460
DB00099	P08246
DB00099	Q99062
DB00100	P00451
DB00100	P00734
DB00100	P00742
DB00100	P03951
DB00100	P08709
DB00100	P38435
DB00100	Q07954
DB00102	O00187
DB00102	P01023
DB00102	P04083
DB00102	P07355
DB00102	P09619
DB00102	P11226
DB00102	P12429
DB00102	P16234
DB00102	P19429
DB00102	P19838
DB00102	P25815
DB00102	P63316
DB00104	P30872
DB00104	P30874
DB00104	P35346
DB00105	P17181
DB00105	P48551
DB00106	P30968
DB00107	P01178
DB00107	P30559
DB00108	O75015
DB00108	P00736
DB00108	P02745
DB00108	P02746
DB00108	P02747
DB00108	P05362
DB00108	P08637
DB00108	P12314
DB00108	P12318
DB00108	P13612
DB00108	P31994
DB00108	P31995
DB00109	Q53I07
DB00110	O75015
DB00110	P00736
DB00110	P02745
DB00110	P02746
DB00110	P02747
DB00110	P08637
DB00110	P12314
DB00110	P12318
DB00110	P13843
DB00110	P31994
DB00110	P31995
DB00111	O75015
DB00111	P00736
DB00111	P01589
DB00111	P02745
DB00111	P02746
DB00111	P02747
DB00111	P08637
DB00111	P12314
DB00111	P12318
DB00111	P14784
DB00111	P31994
DB00111	P31995
DB00112	O75015
DB00112	P00736
DB00112	P02745
DB00112	P02746
DB00112	P02747
DB00112	P08637
DB00112	P12314
DB00112	P12318
DB00112	P15692
DB00112	P31994
DB00112	P31995
DB00113	P13688
DB00114	O15269
DB00114	O15270
DB00114	O15382
DB00114	O75521
DB00114	O75600
DB00114	O75874
DB00114	O94903
DB00114	O95470
DB00114	O95954
DB00114	P00505
DB00114	P04040
DB00114	P04181
DB00114	P06737
DB00114	P11216
DB00114	P11217
DB00114	P11926
DB00114	P13196
DB00114	P14735
DB00114	P14920
DB00114	P17174
DB00114	P17735
DB00114	P19113
DB00114	P20132
DB00114	P20711
DB00114	P21549
DB00114	P23378
DB00114	P24298
DB00114	P30044
DB00114	P32929
DB00114	P34896
DB00114	P34897
DB00114	P34913
DB00114	P35228
DB00114	P35520
DB00114	P35914
DB00114	P43155
DB00114	P51659
DB00114	P54687
DB00114	P80404
DB00114	Q08426
DB00114	Q14032
DB00114	Q15067
DB00114	Q16719
DB00114	Q16773
DB00114	Q2TU84
DB00114	Q49AK1
DB00114	Q53ET4
DB00114	Q59FK2
DB00114	Q59GM9
DB00114	Q59HE2
DB00114	Q5JAM2
DB00114	Q5VZ30
DB00114	Q6IBS8
DB00114	Q6P996
DB00114	Q6WRI0
DB00114	Q6YP21
DB00114	Q6ZQY3
DB00114	Q8IUZ5
DB00114	Q8IVA8
DB00114	Q8IYQ7
DB00114	Q8N5Z0
DB00114	Q8TD30
DB00114	Q96A70
DB00114	Q96EN8
DB00114	Q96GA7
DB00114	Q96GD0
DB00114	Q96I15
DB00114	Q96JQ3
DB00114	Q99259
DB00114	Q9BTZ2
DB00114	Q9BXA1
DB00114	Q9BY49
DB00114	Q9BYV1
DB00114	Q9GZT4
DB00114	Q9HD40
DB00114	Q9NUV7
DB00114	Q9NVS9
DB00114	Q9NYQ3
DB00114	Q9P0Z9
DB00114	Q9UGI5
DB00114	Q9UJM8
DB00114	Q9UJX1
DB00114	Q9UKG9
DB00114	Q9Y2Q3
DB00114	Q9Y600
DB00114	Q9Y617
DB00114	Q9Y697
DB00115	P22033
DB00115	P42898
DB00115	Q8IVH4
DB00115	Q99707
DB00115	Q9UBK8
DB00115	Q9Y4U1
DB00116	O75891
DB00116	O95954
DB00116	P11586
DB00116	P13995
DB00116	P31939
DB00116	P34896
DB00116	P34897
DB00116	P42898
DB00116	P48728
DB00116	Q53ET4
DB00116	Q96DP5
DB00116	Q99707
DB00117	P12081
DB00117	P19113
DB00117	P42357
DB00117	Q99624
DB00118	P17707
DB00118	P21964
DB00118	P31153
DB00118	P35520
DB00118	Q00266
DB00118	Q14749
DB00119	O15374
DB00119	O15375
DB00119	O15403
DB00119	O15427
DB00119	O60669
DB00119	O95907
DB00119	P11177
DB00119	P11498
DB00119	P14618
DB00119	P30613
DB00119	P36021
DB00119	P53985
DB00119	P80404
DB00119	Q9BYV1
DB00120	O95363
DB00120	P00439
DB00120	P07101
DB00120	P17735
DB00120	Q9NSD9
DB00120	Q9UHI5
DB00120	Q9Y285
DB00121	O00763
DB00121	P05165
DB00121	P05166
DB00121	P11498
DB00121	P50747
DB00121	Q13085
DB00121	Q96RQ3
DB00121	Q9HCC0
DB00121	Q9Y289
DB00122	O14939
DB00122	P06276
DB00122	P22303
DB00122	P49585
DB00122	Q13393
DB00122	Q8TCT1
DB00122	Q9Y5K3
DB00123	O43246
DB00123	P30825
DB00123	P52569
DB00123	Q15046
DB00123	Q8WY07
DB00125	O43246
DB00125	O75521
DB00125	O75874
DB00125	P00966
DB00125	P04040
DB00125	P04424
DB00125	P14735
DB00125	P14920
DB00125	P21549
DB00125	P29474
DB00125	P30044
DB00125	P30825
DB00125	P34913
DB00125	P35228
DB00125	P35914
DB00125	P43155
DB00125	P51659
DB00125	P78540
DB00125	Q08426
DB00125	Q14032
DB00125	Q15067
DB00125	Q8WY07
DB00125	Q96A70
DB00125	Q9BTZ2
DB00125	Q9BY49
DB00125	Q9NYQ3
DB00125	Q9P0Z9
DB00125	Q9UJM8
DB00125	Q9UKG9
DB00125	Q9Y2Q3
DB00126	O00469
DB00126	O14832
DB00126	O60568
DB00126	O75936
DB00126	P09172
DB00126	P09848
DB00126	P13674
DB00126	P19021
DB00126	P24300
DB00126	Q02809
DB00126	Q32P28
DB00126	Q54873
DB00126	Q6N063
DB00126	Q6NS38
DB00126	Q8IVL5
DB00126	Q8IVL6
DB00126	Q8N543
DB00126	Q96KS0
DB00126	Q96Q83
DB00126	Q9BY66
DB00126	Q9GZT9
DB00126	Q9H6Z9
DB00126	Q9NVH6
DB00126	Q9NXG6
DB00126	Q9UHI7
DB00127	P11926
DB00127	P52788
DB00127	Q9NWM0
DB00128	O75746
DB00128	P00505
DB00128	P00966
DB00128	P07998
DB00128	P08243
DB00128	P14868
DB00128	P17174
DB00128	P22234
DB00128	P27708
DB00128	P30520
DB00128	P43005
DB00128	P45381
DB00128	P61626
DB00128	Q03154
DB00128	Q12797
DB00128	Q2TU84
DB00128	Q5T6L4
DB00128	Q6PI48
DB00128	Q7L266
DB00128	Q8N142
DB00128	Q96HD9
DB00128	Q9UJS0
DB00129	O43246
DB00129	O95190
DB00129	P00480
DB00129	P04181
DB00129	P05089
DB00129	P30825
DB00129	P50440
DB00129	P52569
DB00129	P54368
DB00129	P78540
DB00129	Q8WY07
DB00129	Q9BXI2
DB00129	Q9UMX2
DB00129	Q9Y619
DB00130	P15104
DB00130	P17812
DB00130	Q06203
DB00131	O43741
DB00131	P04637
DB00131	P05412
DB00131	P06737
DB00131	P09467
DB00131	P11309
DB00131	P15336
DB00131	P16220
DB00131	P33121
DB00131	P49773
DB00131	P55263
DB00131	Q07343
DB00131	Q07869
DB00131	Q08499
DB00131	Q08828
DB00131	Q13131
DB00131	Q9NR19
DB00131	Q9NUB1
DB00131	Q9Y478
DB00132	O14649
DB00132	O15554
DB00132	O43497
DB00132	O43526
DB00132	O60427
DB00132	O60706
DB00132	O95180
DB00132	O95864
DB00132	P13569
DB00132	P15382
DB00132	P21796
DB00132	P22460
DB00132	P32418
DB00132	P51787
DB00132	P56696
DB00132	Q01668
DB00132	Q07817
DB00132	Q09428
DB00132	Q09470
DB00132	Q12809
DB00132	Q13936
DB00132	Q14524
DB00132	Q14643
DB00132	Q14654
DB00132	Q14721
DB00132	Q7Z2W7
DB00132	Q8IWT1
DB00132	Q8NER1
DB00132	Q9GZR5
DB00132	Q9H2S1
DB00132	Q9NR82
DB00132	Q9NY72
DB00132	Q9UK17
DB00132	Q9Y5Y9
DB00133	O15269
DB00133	O15270
DB00133	O75521
DB00133	O75874
DB00133	P04040
DB00133	P14735
DB00133	P14920
DB00133	P20132
DB00133	P21549
DB00133	P30044
DB00133	P34913
DB00133	P35228
DB00133	P35520
DB00133	P35914
DB00133	P43155
DB00133	P49591
DB00133	P51659
DB00133	Q08426
DB00133	Q14032
DB00133	Q15067
DB00133	Q9BTZ2
DB00133	Q9BY49
DB00133	Q9GZT4
DB00133	Q9NYQ3
DB00133	Q9P0Z9
DB00133	Q9UJM8
DB00133	Q9UKG9
DB00133	Q9Y2Q3
DB00134	P50579
DB00134	Q93088
DB00134	Q99707
DB00134	Q9H2M3
DB00134	Q9UBK8
DB00135	P07101
DB00135	P17735
DB00135	P54577
DB00135	Q9Y2Z4
DB00136	O75469
DB00136	P03372
DB00136	P10276
DB00136	P10827
DB00136	P11473
DB00136	P13631
DB00136	P19793
DB00136	P41235
DB00136	Q9NNW7
DB00138	O60931
DB00138	P82251
DB00138	Q07837
DB00138	Q9UPY5
DB00139	O14521
DB00139	O14756
DB00139	O15460
DB00139	O60568
DB00139	O75936
DB00139	P13674
DB00139	P21912
DB00139	P31040
DB00139	P51649
DB00139	P53597
DB00139	P55809
DB00139	Q02809
DB00139	Q12797
DB00139	Q13183
DB00139	Q32P28
DB00139	Q8IVL5
DB00139	Q8IVL6
DB00139	Q8WWT9
DB00139	Q96I99
DB00139	Q99643
DB00139	Q9BXA5
DB00139	Q9BYC2
DB00139	Q9BZW2
DB00139	Q9NVH6
DB00139	Q9P2R7
DB00139	Q9UBX3
DB00140	P0AFU8
DB00140	P30043
DB00140	Q969G6
DB00141	O60512
DB00141	O60513
DB00141	O60909
DB00141	P15291
DB00141	P51606
DB00141	P54802
DB00141	Q9UJ70
DB00141	Q9UK23
DB00142	O00222
DB00142	O00341
DB00142	O14841
DB00142	O15067
DB00142	O15382
DB00142	O15399
DB00142	O43424
DB00142	O60391
DB00142	O75879
DB00142	O94925
DB00142	O95954
DB00142	P00367
DB00142	P00505
DB00142	P07814
DB00142	P08243
DB00142	P15104
DB00142	P17174
DB00142	P17735
DB00142	P24298
DB00142	P38435
DB00142	P39086
DB00142	P42261
DB00142	P42262
DB00142	P42263
DB00142	P43003
DB00142	P43004
DB00142	P43005
DB00142	P48058
DB00142	P48506
DB00142	P48507
DB00142	P48664
DB00142	P49448
DB00142	P49915
DB00142	P54687
DB00142	P54886
DB00142	P80404
DB00142	Q04609
DB00142	Q05329
DB00142	Q05586
DB00142	Q05932
DB00142	Q07075
DB00142	Q12879
DB00142	Q13002
DB00142	Q13003
DB00142	Q13224
DB00142	Q13255
DB00142	Q14831
DB00142	Q14833
DB00142	Q14957
DB00142	Q16099
DB00142	Q16478
DB00142	Q2TU84
DB00142	Q5JPH6
DB00142	Q5TDP6
DB00142	Q6IA69
DB00142	Q6YP21
DB00142	Q8N159
DB00142	Q8N5Z0
DB00142	Q8TCU5
DB00142	Q8TD30
DB00142	Q99259
DB00142	Q9H1K4
DB00142	Q9H936
DB00142	Q9UDR5
DB00142	Q9UI32
DB00142	Q9ULA0
DB00142	Q9ULK0
DB00142	Q9UPY5
DB00142	Q9Y617
DB00142	Q9Y646
DB00143	O14880
DB00143	O15217
DB00143	O43708
DB00143	O60760
DB00143	O75521
DB00143	O75715
DB00143	O75874
DB00143	O95881
DB00143	P00390
DB00143	P04040
DB00143	P07203
DB00143	P08263
DB00143	P09210
DB00143	P09211
DB00143	P09488
DB00143	P10620
DB00143	P10768
DB00143	P14735
DB00143	P14920
DB00143	P18283
DB00143	P19440
DB00143	P21266
DB00143	P21549
DB00143	P22352
DB00143	P28161
DB00143	P30044
DB00143	P30711
DB00143	P34913
DB00143	P35228
DB00143	P35754
DB00143	P35914
DB00143	P36969
DB00143	P43155
DB00143	P46439
DB00143	P48637
DB00143	P51659
DB00143	P59796
DB00143	P78417
DB00143	Q03013
DB00143	Q04760
DB00143	Q08426
DB00143	Q14032
DB00143	Q15067
DB00143	Q16772
DB00143	Q16775
DB00143	Q16873
DB00143	Q6NSD4
DB00143	Q7RTV2
DB00143	Q8TED1
DB00143	Q96SL4
DB00143	Q99735
DB00143	Q9BTZ2
DB00143	Q9BY49
DB00143	Q9H4Y5
DB00143	Q9NS18
DB00143	Q9NYQ3
DB00143	Q9P0Z9
DB00143	Q9UJM8
DB00143	Q9UKG9
DB00143	Q9Y2Q3
DB00144	P17252
DB00144	P48651
DB00144	P49619
DB00144	Q16760
DB00144	Q8WTV0
DB00144	Q9BVG9
DB00144	Q9NXE4
DB00144	Q9NY59
DB00144	Q9UG56
DB00144	Q9Y2Q0
DB00145	O60391
DB00145	O75311
DB00145	O75521
DB00145	O75600
DB00145	O75874
DB00145	P04040
DB00145	P13196
DB00145	P14735
DB00145	P14920
DB00145	P21549
DB00145	P22557
DB00145	P23378
DB00145	P23415
DB00145	P23416
DB00145	P23434
DB00145	P30044
DB00145	P34896
DB00145	P34897
DB00145	P34913
DB00145	P35228
DB00145	P35914
DB00145	P41250
DB00145	P43155
DB00145	P48067
DB00145	P48167
DB00145	P48637
DB00145	P50440
DB00145	P51659
DB00145	Q08426
DB00145	Q12879
DB00145	Q14032
DB00145	Q14330
DB00145	Q14749
DB00145	Q14957
DB00145	Q15067
DB00145	Q53ET4
DB00145	Q6IB77
DB00145	Q7Z2H8
DB00145	Q8WU03
DB00145	Q969I3
DB00145	Q9BTZ2
DB00145	Q9BY49
DB00145	Q9BYV1
DB00145	Q9H598
DB00145	Q9NYQ3
DB00145	Q9P0Z9
DB00145	Q9UJM8
DB00145	Q9UKG9
DB00145	Q9Y2Q3
DB00145	Q9Y345
DB00146	O75469
DB00146	P03372
DB00146	P10276
DB00146	P10827
DB00146	P11473
DB00146	P13631
DB00146	P19793
DB00146	P41235
DB00146	Q9NNW7
DB00147	O00764
DB00148	P06732
DB00148	P12277
DB00148	P12532
DB00148	P17540
DB00148	P48029
DB00148	Q14353
DB00149	O15382
DB00149	O60294
DB00149	P54687
DB00149	Q15031
DB00149	Q9P2J5
DB00149	Q9UIC8
DB00150	P00953
DB00150	P23381
DB00150	Q9UGM6
DB00151	P16455
DB00151	P17174
DB00151	P32929
DB00151	P35520
DB00151	P48506
DB00151	P48507
DB00151	P48637
DB00151	P49589
DB00151	Q16857
DB00151	Q16878
DB00151	Q9BZV2
DB00151	Q9HA77
DB00151	Q9Y600
DB00151	Q9Y697
DB00152	O60779
DB00152	Q9H3S4
DB00153	O75469
DB00153	P03372
DB00153	P10276
DB00153	P10827
DB00153	P11473
DB00153	P13631
DB00153	P19793
DB00153	P41235
DB00153	Q9NNW7
DB00154	P23219
DB00154	P35354
DB00155	O75521
DB00155	O75874
DB00155	O94760
DB00155	O95865
DB00155	P00480
DB00155	P00966
DB00155	P04040
DB00155	P14735
DB00155	P14920
DB00155	P21549
DB00155	P29474
DB00155	P29475
DB00155	P30044
DB00155	P34913
DB00155	P35228
DB00155	P35914
DB00155	P43155
DB00155	P51659
DB00155	Q08426
DB00155	Q14032
DB00155	Q15067
DB00155	Q5T6L4
DB00155	Q6TGC4
DB00155	Q9BTZ2
DB00155	Q9BY49
DB00155	Q9NYQ3
DB00155	Q9P0Z9
DB00155	Q9UJM8
DB00155	Q9UKG9
DB00155	Q9ULC6
DB00155	Q9ULW8
DB00155	Q9UM07
DB00155	Q9Y2J8
DB00155	Q9Y2Q3
DB00156	P26639
DB00156	Q8IYQ7
DB00156	Q9BW92
DB00157	O00217
DB00157	O00483
DB00157	O14556
DB00157	O14561
DB00157	O15239
DB00157	O43175
DB00157	O43181
DB00157	O43674
DB00157	O43676
DB00157	O43677
DB00157	O43678
DB00157	O43837
DB00157	O43920
DB00157	O60701
DB00157	O75251
DB00157	O75306
DB00157	O75380
DB00157	O75438
DB00157	O75489
DB00157	O75521
DB00157	O75874
DB00157	O94788
DB00157	O95139
DB00157	O95167
DB00157	O95168
DB00157	O95169
DB00157	O95178
DB00157	O95182
DB00157	O95298
DB00157	O95299
DB00157	O95479
DB00157	O96000
DB00157	P00325
DB00157	P00326
DB00157	P00338
DB00157	P00352
DB00157	P00367
DB00157	P00374
DB00157	P00387
DB00157	P00390
DB00157	P03886
DB00157	P03891
DB00157	P03897
DB00157	P03901
DB00157	P03905
DB00157	P03915
DB00157	P03923
DB00157	P04035
DB00157	P04040
DB00157	P04406
DB00157	P05091
DB00157	P05093
DB00157	P07195
DB00157	P07327
DB00157	P07864
DB00157	P08319
DB00157	P08559
DB00157	P09417
DB00157	P09601
DB00157	P09622
DB00157	P10515
DB00157	P11177
DB00157	P11586
DB00157	P11766
DB00157	P12268
DB00157	P13995
DB00157	P14060
DB00157	P14061
DB00157	P14679
DB00157	P14735
DB00157	P14920
DB00157	P15121
DB00157	P15428
DB00157	P16083
DB00157	P16219
DB00157	P17516
DB00157	P17568
DB00157	P19404
DB00157	P20839
DB00157	P21549
DB00157	P21695
DB00157	P23368
DB00157	P26439
DB00157	P28331
DB00157	P28845
DB00157	P29803
DB00157	P30038
DB00157	P30043
DB00157	P30044
DB00157	P30519
DB00157	P30837
DB00157	P30838
DB00157	P31937
DB00157	P32322
DB00157	P34913
DB00157	P35228
DB00157	P35914
DB00157	P37058
DB00157	P37059
DB00157	P40394
DB00157	P40925
DB00157	P40926
DB00157	P40939
DB00157	P42330
DB00157	P43155
DB00157	P43353
DB00157	P47895
DB00157	P48163
DB00157	P48448
DB00157	P48728
DB00157	P49189
DB00157	P49419
DB00157	P49448
DB00157	P49821
DB00157	P50213
DB00157	P51553
DB00157	P51648
DB00157	P51649
DB00157	P51659
DB00157	P51970
DB00157	P52895
DB00157	P53004
DB00157	P56181
DB00157	P56556
DB00157	P56937
DB00157	P80365
DB00157	Q00796
DB00157	Q02218
DB00157	Q02252
DB00157	Q02338
DB00157	Q02928
DB00157	Q04828
DB00157	Q08426
DB00157	Q13423
DB00157	Q13630
DB00157	Q14032
DB00157	Q15067
DB00157	Q15738
DB00157	Q15800
DB00157	Q16718
DB00157	Q16795
DB00157	Q16798
DB00157	Q16836
DB00157	Q16878
DB00157	Q6ZMR3
DB00157	Q86Y39
DB00157	Q92506
DB00157	Q92781
DB00157	Q96C36
DB00157	Q99714
DB00157	Q9BTZ2
DB00157	Q9BY49
DB00157	Q9BYZ2
DB00157	Q9NRX3
DB00157	Q9NYQ3
DB00157	Q9P0J0
DB00157	Q9P0Z9
DB00157	Q9UBM7
DB00157	Q9UDR5
DB00157	Q9UI09
DB00157	Q9UJM8
DB00157	Q9UKG9
DB00157	Q9Y2Q3
DB00157	Q9Y6M9
DB00158	P14207
DB00158	P41439
DB00159	O14649
DB00159	O14842
DB00159	O15554
DB00159	O43497
DB00159	O43526
DB00159	O60427
DB00159	O60488
DB00159	O60706
DB00159	O95180
DB00159	O95573
DB00159	P13569
DB00159	P15382
DB00159	P21796
DB00159	P22460
DB00159	P23219
DB00159	P32418
DB00159	P35354
DB00159	P37231
DB00159	P51787
DB00159	P56696
DB00159	Q01668
DB00159	Q03181
DB00159	Q07817
DB00159	Q07869
DB00159	Q09428
DB00159	Q09470
DB00159	Q12809
DB00159	Q13936
DB00159	Q14524
DB00159	Q14643
DB00159	Q14654
DB00159	Q14721
DB00159	Q7Z2W7
DB00159	Q8IWT1
DB00159	Q8NER1
DB00159	Q9H2S1
DB00159	Q9NR82
DB00159	Q9NY72
DB00159	Q9UK17
DB00159	Q9Y5Y9
DB00160	O75521
DB00160	O75874
DB00160	P04040
DB00160	P14735
DB00160	P14920
DB00160	P21549
DB00160	P24298
DB00160	P30044
DB00160	P34913
DB00160	P35228
DB00160	P35914
DB00160	P43007
DB00160	P43155
DB00160	P49588
DB00160	P51659
DB00160	P80404
DB00160	Q08426
DB00160	Q14032
DB00160	Q15067
DB00160	Q16719
DB00160	Q5JTZ9
DB00160	Q7Z2H8
DB00160	Q8IUZ5
DB00160	Q8TD30
DB00160	Q9BTZ2
DB00160	Q9BY49
DB00160	Q9BYV1
DB00160	Q9NYQ3
DB00160	Q9P0Z9
DB00160	Q9UHI5
DB00160	Q9UJM8
DB00160	Q9UKG9
DB00160	Q9Y2Q3
DB00160	Q9Y697
DB00161	P05166
DB00161	P26640
DB00161	P54687
DB00162	O75521
DB00162	O75874
DB00162	O75911
DB00162	O94788
DB00162	O95237
DB00162	P00352
DB00162	P04040
DB00162	P09455
DB00162	P10745
DB00162	P12271
DB00162	P14735
DB00162	P14920
DB00162	P21549
DB00162	P30044
DB00162	P34913
DB00162	P35228
DB00162	P35914
DB00162	P43155
DB00162	P47895
DB00162	P51659
DB00162	Q08426
DB00162	Q14032
DB00162	Q15067
DB00162	Q6NUM9
DB00162	Q8NBN7
DB00162	Q8TC12
DB00162	Q92781
DB00162	Q96NR8
DB00162	Q9BTZ2
DB00162	Q9BY49
DB00162	Q9HBH5
DB00162	Q9NYQ3
DB00162	Q9NYR8
DB00162	Q9P0Z9
DB00162	Q9UJM8
DB00162	Q9UKG9
DB00162	Q9Y2Q3
DB00163	O75469
DB00163	O76054
DB00163	P03372
DB00163	P04049
DB00163	P05771
DB00163	P09917
DB00163	P10276
DB00163	P10827
DB00163	P11473
DB00163	P13631
DB00163	P17252
DB00163	P19793
DB00163	P23743
DB00163	P41235
DB00163	P41743
DB00163	P62714
DB00163	P67775
DB00163	Q05513
DB00163	Q05655
DB00163	Q9NNW7
DB00163	Q9UDX3
DB00163	Q9UDX4
DB00165	O00764
DB00166	O43766
DB00166	Q9Y234
DB00166	Q9Y289
DB00167	O15382
DB00167	P41252
DB00167	P45954
DB00167	P54687
DB00167	Q9NSE4
DB00168	O14649
DB00168	O15554
DB00168	O43497
DB00168	O43526
DB00168	O60706
DB00168	O95180
DB00168	P13569
DB00168	P15382
DB00168	P21796
DB00168	P22460
DB00168	P51787
DB00168	P56696
DB00168	Q01668
DB00168	Q07817
DB00168	Q09428
DB00168	Q09470
DB00168	Q12809
DB00168	Q13936
DB00168	Q14524
DB00168	Q14643
DB00168	Q14654
DB00168	Q14721
DB00168	Q7Z2W7
DB00168	Q8IWT1
DB00168	Q8NER1
DB00168	Q8TE23
DB00168	Q9H2S1
DB00168	Q9NR82
DB00168	Q9NY72
DB00168	Q9UK17
DB00168	Q9Y5Y9
DB00169	O75469
DB00169	P03372
DB00169	P10276
DB00169	P10827
DB00169	P11473
DB00169	P13631
DB00169	P19793
DB00169	P41235
DB00169	Q9NNW7
DB00170	P00734
DB00170	P00740
DB00170	P00742
DB00170	P02818
DB00170	P04070
DB00170	P07225
DB00170	P08709
DB00170	P15559
DB00170	P16083
DB00170	P22891
DB00170	P38435
DB00170	Q8N0U8
DB00170	Q9BQB6
DB00171	O14649
DB00171	O14727
DB00171	O15554
DB00171	O43497
DB00171	O43526
DB00171	O43681
DB00171	O60706
DB00171	O95180
DB00171	O95342
DB00171	O95477
DB00171	P00519
DB00171	P00966
DB00171	P05023
DB00171	P06241
DB00171	P07948
DB00171	P08183
DB00171	P08243
DB00171	P08631
DB00171	P10398
DB00171	P11021
DB00171	P11142
DB00171	P12235
DB00171	P12931
DB00171	P13569
DB00171	P14598
DB00171	P15382
DB00171	P19878
DB00171	P21796
DB00171	P22460
DB00171	P25098
DB00171	P31749
DB00171	P31751
DB00171	P33121
DB00171	P35626
DB00171	P36896
DB00171	P36897
DB00171	P37023
DB00171	P42684
DB00171	P45844
DB00171	P49902
DB00171	P51787
DB00171	P55072
DB00171	P56696
DB00171	P62993
DB00171	Q01668
DB00171	Q04771
DB00171	Q06187
DB00171	Q07817
DB00171	Q07912
DB00171	Q08828
DB00171	Q08881
DB00171	Q09428
DB00171	Q09470
DB00171	Q12809
DB00171	Q13131
DB00171	Q13564
DB00171	Q13936
DB00171	Q14524
DB00171	Q14643
DB00171	Q14654
DB00171	Q14721
DB00171	Q16671
DB00171	Q7Z2W7
DB00171	Q8IWT1
DB00171	Q8NER1
DB00171	Q92887
DB00171	Q96Q40
DB00171	Q9H2S1
DB00171	Q9NR19
DB00171	Q9NR82
DB00171	Q9NUB1
DB00171	Q9NY72
DB00171	Q9UK17
DB00171	Q9UM73
DB00171	Q9Y4W6
DB00171	Q9Y5Y9
DB00172	O15460
DB00172	O43272
DB00172	O43447
DB00172	O94903
DB00172	P07814
DB00172	P13674
DB00172	P23284
DB00172	P30405
DB00172	P32322
DB00172	P45877
DB00172	P62937
DB00172	Q13427
DB00172	Q32P28
DB00172	Q4W8W1
DB00172	Q53H96
DB00172	Q7L3T8
DB00172	Q8IVL5
DB00172	Q8IVL6
DB00172	Q96C36
DB00172	Q96EM0
DB00172	Q99884
DB00172	Q9UN76
DB00173	O00763
DB00173	O75521
DB00173	O75874
DB00173	P04040
DB00173	P07741
DB00173	P0AF12
DB00173	P14735
DB00173	P14920
DB00173	P17802
DB00173	P21549
DB00173	P24666
DB00173	P30044
DB00173	P34913
DB00173	P35228
DB00173	P35914
DB00173	P43155
DB00173	P51659
DB00173	P78362
DB00173	Q05603
DB00173	Q08426
DB00173	Q13126
DB00173	Q14032
DB00173	Q15067
DB00173	Q5SL87
DB00173	Q8RLY5
DB00173	Q9BTZ2
DB00173	Q9BY49
DB00173	Q9NYQ3
DB00173	Q9P0Z9
DB00173	Q9UJM8
DB00173	Q9UKG9
DB00173	Q9Y2Q3
DB00174	O43776
DB00174	P08243
DB00174	Q15758
DB00174	Q7L266
DB00174	Q96I59
DB00174	Q99624
DB00175	P04035
DB00176	P04637
DB00176	P05067
DB00176	P16109
DB00176	P22459
DB00176	P23975
DB00176	P25092
DB00176	P31645
DB00176	P48745
DB00176	P98160
DB00176	Q00975
DB00176	Q01959
DB00176	Q13363
DB00176	Q15080
DB00176	Q9HB21
DB00176	Q9Y6K9
DB00177	P30556
DB00178	P12821
DB00179	P09917
DB00180	P04150
DB00181	O75899
DB00181	Q9UBS5
DB00182	P04637
DB00182	P05067
DB00182	P07550
DB00182	P08588
DB00182	P08913
DB00182	P13945
DB00182	P14416
DB00182	P16109
DB00182	P18089
DB00182	P18825
DB00182	P22459
DB00182	P23975
DB00182	P25092
DB00182	P25100
DB00182	P27338
DB00182	P31645
DB00182	P35348
DB00182	P35368
DB00182	P48745
DB00182	P98160
DB00182	Q00975
DB00182	Q01959
DB00182	Q05940
DB00182	Q13363
DB00182	Q15080
DB00182	Q16568
DB00182	Q96RJ0
DB00182	Q9HB21
DB00182	Q9Y6K9
DB00183	P32239
DB00184	P11511
DB00184	P17787
DB00184	P28329
DB00184	P30532
DB00184	P30926
DB00184	P32297
DB00184	P36544
DB00184	P43681
DB00184	Q05901
DB00184	Q15822
DB00184	Q15825
DB00184	Q9GZZ6
DB00184	Q9UGM1
DB00185	P11229
DB00185	P20309
DB00186	O00591
DB00186	O14764
DB00186	P14867
DB00186	P18505
DB00186	P18507
DB00186	P28472
DB00186	P30536
DB00186	P31644
DB00186	P34903
DB00186	P47869
DB00186	P47870
DB00186	P48169
DB00186	P78334
DB00186	Q16445
DB00186	Q8N1C3
DB00186	Q99928
DB00186	Q9UN88
DB00187	P08588
DB00188	O14818
DB00188	P20618
DB00188	P25786
DB00188	P25787
DB00188	P25788
DB00188	P25789
DB00188	P28066
DB00188	P28070
DB00188	P28072
DB00188	P28074
DB00188	P49720
DB00188	P49721
DB00188	P60900
DB00188	Q13200
DB00188	Q99436
DB00188	Q99460
DB00189	O00591
DB00189	O14764
DB00189	P14867
DB00189	P18505
DB00189	P18507
DB00189	P28472
DB00189	P31644
DB00189	P34903
DB00189	P47869
DB00189	P47870
DB00189	P48169
DB00189	P78334
DB00189	Q16445
DB00189	Q8N1C3
DB00189	Q99928
DB00189	Q9UN88
DB00190	P20711
DB00191	P04637
DB00191	P05067
DB00191	P16109
DB00191	P21397
DB00191	P22459
DB00191	P23975
DB00191	P25092
DB00191	P27338
DB00191	P31645
DB00191	P48745
DB00191	P98160
DB00191	Q00975
DB00191	Q01959
DB00191	Q13363
DB00191	Q15080
DB00191	Q9HB21
DB00191	Q9Y6K9
DB00192	O14649
DB00192	O15554
DB00192	O43497
DB00192	O43526
DB00192	O60706
DB00192	O95180
DB00192	P13569
DB00192	P15382
DB00192	P21796
DB00192	P22460
DB00192	P51787
DB00192	P56696
DB00192	Q01668
DB00192	Q07817
DB00192	Q09428
DB00192	Q09470
DB00192	Q12809
DB00192	Q13936
DB00192	Q14524
DB00192	Q14643
DB00192	Q14654
DB00192	Q14721
DB00192	Q7Z2W7
DB00192	Q8IWT1
DB00192	Q8NER1
DB00192	Q9H2S1
DB00192	Q9NR82
DB00192	Q9NY72
DB00192	Q9UK17
DB00192	Q9Y5Y9
DB00193	P04637
DB00193	P05067
DB00193	P16109
DB00193	P20309
DB00193	P22459
DB00193	P23975
DB00193	P25092
DB00193	P28335
DB00193	P31645
DB00193	P35372
DB00193	P41143
DB00193	P41145
DB00193	P48745
DB00193	P98160
DB00193	Q00975
DB00193	Q01959
DB00193	Q13363
DB00193	Q15080
DB00193	Q693P7
DB00193	Q8TCU5
DB00193	Q9HB21
DB00193	Q9Y6K9
DB00194	P03198
DB00194	P09250
DB00194	Q9QNF7
DB00195	P07550
DB00195	P08588
DB00196	P10613
DB00197	O60488
DB00197	P05121
DB00197	P11474
DB00197	P37231
DB00197	P62508
DB00197	Q07869
DB00197	Q99808
DB00198	P11485
DB00198	P23141
DB00198	Q99519
DB00198	Q9Y3R4
DB00199	O14649
DB00199	O15554
DB00199	O43193
DB00199	O43497
DB00199	O43526
DB00199	O60706
DB00199	O95180
DB00199	P00450
DB00199	P02675
DB00199	P02768
DB00199	P08183
DB00199	P08684
DB00199	P13569
DB00199	P15382
DB00199	P21796
DB00199	P22460
DB00199	P51787
DB00199	P56696
DB00199	P60725
DB00199	P61177
DB00199	Q01668
DB00199	Q07817
DB00199	Q09428
DB00199	Q09470
DB00199	Q12809
[truncated: 24,406 more rows]
