# Supplementary material for: RepTB: a gene ontology based drug repurposing approach for tuberculosis
Source: J Cheminform. 2018 May 21;10:24. doi: 10.1186/s13321-018-0276-9 (PMC5962481; doi:10.1186/s13321-018-0276-9)
Supplement: Supplementary file 2 — Additional file 2. 49 Mtb targets with known and predicted DTIs along with components of combined evidence approach. [file 13321_2018_276_MOESM2_ESM.xlsx]

## Sheet: Sheet3
Additional File 2: 49 Mtb targets with known and predicted DTIs along with components of combined evidence approach
Target_Uniprot_ID	Updated_Uniprot_IDs	Gene names	RvID	Ramakrishnan et al_Predicted_Targets	GMTV_Nonsyn/Syn_Variations_Absent	Human_Homolog_Absent	DEG_Essential_Gene	Count	Known DTI	Predicted DTI	Drug_Name of new DTI
P0A578	P9WND1	folP1	Rv3608c	Yes	No	Yes	Yes	3	DB03592	DB03705;DB04047;DB04196	6-Methylamino-5-Nitroisocytosine;[Pterin-6-Yl Methanyl]-Phosphonophosphate;Pteroic Acid
P0A5R0	P9WIL5	panC	Rv3602c	No	Yes	Yes	Yes	3	DB01930;DB02596;DB02694;DB03107	DB02355;DB03215;DB07706	Adenosine-5'-Rp-Alpha-Thio-Triphosphate;(2s,5s)-5-Carboxymethylproline;2,3,17BETA-TRIHYDROXY-1,3,5(10)-ESTRATRIENE
O05891	P9WKE1	tmk	Rv3247c	No	Yes	Yes	Yes	3	DB01643;DB02452;DB03280;DB03666;DB03846;DB04160;DB04485	DB01799;DB02480;DB02594;DB02745;DB03150;DB03165;DB03195;DB03233;DB03723;DB03845;DB04170	4-Hydroxy-3-Methyl Butyl Diphosphate;(S)-4-Bromo-3-Hydroxy-3-Methylbutyl Diphosphate;2'-Deoxycytidine;Uridine;2',3'-Dideoxythymidine-5'-Monophosphate;2-Dimethylamino-Ethyl-Diphosphate;Phosphoric Acid Mono-[3-Fluoro-5-(5-Methyl-2,4-Dioxo-3,4-Dihydro-2h-Pyrimidin-1-Yl)-Tetrahyro-Furan-2-Ylmethyl] Ester;Phosphoric Acid Mono-[3-Amino-5-(5-Methyl-2,4-Dioxo-3,4-Dihydro-2h-Pyrimidin-1-Yl)-Tetrahydro-Fur…
P72024	P9WP23	dapB	Rv2773c	No	Yes	Yes	Yes	3	DB04267	DB03969	3-Acetyl Pyridine Adenine Dinucleotide
P0A552	P9WNS5	dut	Rv2697c	No	Yes	No	Yes	2	DB01965;DB02333;DB03413;DB03800	DB04685	1-{(2S,5S)-4-FLUORO-5-[(TRITYLOXY)METHYL]TETRAHYDROFURAN-2-YL}PYRIMIDINE-2,4(1H,3H)-DIONE
P64170	P9WN95	ftsZ	Rv2150c	No	Yes	Yes	Yes	3	DB01864;DB04272;DB04315	DB00150;DB02082;DB02547;DB02623;DB02703;DB02975;DB03171;DB04124;DB04261;DB04723;DB06835;DB06921;DB07136;DB07157;DB07182;DB07269;DB08185	L-Tryptophan;Phosphoaminophosphonic Acid Guanylate Ester;Guanosine-5'-Diphosphate-Rhamnose;Aminophosphonic Acid-Guanylate Ester;Fusidic Acid;Ge2270a;Indole-3-Propanol Phosphate;Aurodox;Carbamic Acid;2-(3-GUANIDINOPHENYL)-3-MERCAPTOPROPANOIC ACID;(2S)-2-[3-(AMINOMETHYL)PHENYL]-3-{(S)-HYDROXY[(1R)-2-METHYL-1-{[(2-PHENYLETHYL)SULFONYL]AMINO}PROPYL]PHOSPHORYL}PROPANOIC ACID;(2S)-2-[3-(AMINOMETHYL)PHE…
P0A5Y6	P9WGR1	inhA	Rv1484	Yes	No	Yes	Yes	3	DB00609;DB00951;DB02990;DB04289;DB07090;DB07123;DB07155;DB07178;DB07188;DB07192;DB07222;DB07287;DB08604	DB04007;DB04393;DB05291;DB07453;DB08605;DB08607	Bromo-WR99210;Diclosan;lidocaine patch;2-PHENYL-4H-BENZO[H]CHROMEN-4-ONE;6-METHYL-2(PROPANE-1-SULFONYL)-2H-THIENO[3,2-D][1,2,3]DIAZABORININ-1-OL;(5R)-5-(4-{[(2R)-6-HYDROXY-2,5,7,8-TETRAMETHYL-3,4-DIHYDRO-2H-CHROMEN-2-YL]METHOXY}BENZYL)-1,3-THIAZOLIDINE-2,4-DIONE
P66034	P9WHE9	ribH	Rv1416	No	Yes	Yes	Yes	3	DB01692;DB02135;DB02184;DB02290;DB02693;DB02711;DB03022;DB03812;DB03973;DB08016	DB02452	Thymidine-5'-Triphosphate
O53831	P9WJM7	mshD	Rv0819	No	Yes	Yes	Yes	3	DB01992	DB01669;DB01764;DB01783;DB01846;DB01856;DB02516;DB03134;DB03230;DB03699;DB03905;DB03912	Virginiamycin M1;Dalfopristin;Pantothenic acid;Oxidized Coenzyme A;Pimelic Acid;O5'-(4-(3-{2-[2-((R)-3-Hydroxy-4-(Trimethylammonio)-1-Oxo-Butyl)Sulfanyl-Ethylcarbamoyl]-Ethylcarbamoyl}-(R)-3-Hydroxy-2,2-Dimethyl-Propyl)-1-Hydroxy-3-Oxido-1,3-Dioxo-2,4-Dioxa-1,3-Diphosphabut-1-Yl) 3'-Phospho-Adenosine;2-Aminopimelic Acid;Adenosine-5'-Propylphosphate;Succinyl-Coenzyme A;Succinamide-Coa;4'-Phosphopa…
O06414	P9WNP5	menB	Rv0548c	No	Yes	Yes	Yes	3	DB01992;DB03059	DB01669;DB01764;DB01783;DB01846;DB01856;DB02516;DB03134;DB03230;DB03612;DB03699;DB03905;DB03912	Virginiamycin M1;Dalfopristin;Pantothenic acid;Oxidized Coenzyme A;Pimelic Acid;S-Acetyl-Cysteine;O5'-(4-(3-{2-[2-((R)-3-Hydroxy-4-(Trimethylammonio)-1-Oxo-Butyl)Sulfanyl-Ethylcarbamoyl]-Ethylcarbamoyl}-(R)-3-Hydroxy-2,2-Dimethyl-Propyl)-1-Hydroxy-3-Oxido-1,3-Dioxo-2,4-Dioxa-1,3-Diphosphabut-1-Yl) 3'-Phospho-Adenosine;2-Aminopimelic Acid;Adenosine-5'-Propylphosphate;3-Hydroxybutyryl-Coenzyme A;Su…
O06934	P9WIQ1	glf	Rv3809c	No	No	Yes	Yes	2	DB03147;DB03709	DB00336;DB01675;DB01753;DB01902;DB01918;DB02083;DB02332;DB02543;DB02595;DB03098;DB03163;DB03245;DB03462;DB03517;DB03979;DB04036;DB05282;DB07296	Nitrofural;Methacrylyl-Coenzyme A;4-Oxo-Nicotinamide-Adenine Dinucleotide Phosphate;1-Ethyl-Pyrrolidine-2,5-Dione;[Methyltelluro]Acetate;Dimethylglycine;Flavin-N7 Protonated-Adenine Dinucleotide;Pyrrole-2-Carboxylate;Bulgecin A;[Methylseleno]Acetate;(2-[2-Ketopropylthio]Ethanesulfonate;S-4-Nitrobutyryl-Coa;Thymine;[Methylthio]Acetate;1-[Glycerolylphosphonyl]-2-[8-(2-Hexyl-Cyclopropyl)-Octanal-1-Y…
P96420	P9WQB3	leuA	Rv3710	No	No	Yes	Yes	2	DB04074	DB03229	2-Oxo-4-Methylpentanoic Acid
P96851	P9WNH5	hsaD	Rv3569c	No	Yes	Yes	No	2	DB07911	DB07510;DB07516;DB07915	3-fluoro-6-(4-fluorophenyl)-2-hydroxy-6-oxohexa-2,4-dienoic acid;(2Z,4E)-3-chloro-2-hydroxy-6-oxo-6-phenylhexa-2,4-dienoic acid;(2E,4E)-2-HYDROXY-6-OXO-6-PHENYLHEXA-2,4-DIENOIC ACID
O53355	P9WHH7	lpdA	Rv3303c	No	No	Yes	Yes	2	DB03147	DB00336;DB01675;DB01753;DB01902;DB01918;DB02083;DB02332;DB02543;DB03098;DB03163;DB03245;DB03462;DB03517;DB03979;DB04036;DB05282;DB07296	Nitrofural;Methacrylyl-Coenzyme A;4-Oxo-Nicotinamide-Adenine Dinucleotide Phosphate;1-Ethyl-Pyrrolidine-2,5-Dione;[Methyltelluro]Acetate;Dimethylglycine;Flavin-N7 Protonated-Adenine Dinucleotide;Pyrrole-2-Carboxylate;[Methylseleno]Acetate;(2-[2-Ketopropylthio]Ethanesulfonate;S-4-Nitrobutyryl-Coa;Thymine;[Methylthio]Acetate;1-[Glycerolylphosphonyl]-2-[8-(2-Hexyl-Cyclopropyl)-Octanal-1-Yl]-3-[Hexad…
O53240	O53240	LH57_16315	Rv2991	No	Yes	Yes	No	2	DB03382	DB03535;DB05025	Z-Pro-Prolinal;Arimoclomol
P0A546	P9WNX1	folA	Rv2763c	No	Yes	Yes	No	2	DB00951;DB04007	DB00609;DB05291;DB07453;DB08607	Ethionamide;lidocaine patch;2-PHENYL-4H-BENZO[H]CHROMEN-4-ONE;(5R)-5-(4-{[(2R)-6-HYDROXY-2,5,7,8-TETRAMETHYL-3,4-DIHYDRO-2H-CHROMEN-2-YL]METHOXY}BENZYL)-1,3-THIAZOLIDINE-2,4-DIONE
P0A4Z6	P9WPX7	aroQ	Rv2537c	No	Yes	Yes	No	2	DB02801;DB03739	DB02786;DB04347;DB04656;DB08485	2-Anhydro-3-Fluoro-Quinic Acid;3-Dehydroshikimate;1,3,4-TRIHYDROXY-5-(3-PHENOXYPROPYL)-CYCLOHEXANE-1-CARBOXYLIC A CID;(1S,4S,5S)-1,4,5-TRIHYDROXY-3-[3-(PHENYLTHIO)PHENYL]CYCLOHEX-2-ENE-1-CARBOXYLIC ACID
P0A590	P9WN39	glnA1	Rv2220	No	No	Yes	Yes	2	DB04272	DB00150;DB03171;DB04261;DB04723;DB06835;DB06921;DB07136;DB07157;DB07182;DB07269	L-Tryptophan;Indole-3-Propanol Phosphate;Carbamic Acid;2-(3-GUANIDINOPHENYL)-3-MERCAPTOPROPANOIC ACID;(2S)-2-[3-(AMINOMETHYL)PHENYL]-3-{(S)-HYDROXY[(1R)-2-METHYL-1-{[(2-PHENYLETHYL)SULFONYL]AMINO}PROPYL]PHOSPHORYL}PROPANOIC ACID;(2S)-2-[3-(AMINOMETHYL)PHENYL]-3-[(R)-HYDROXY{(1R)-2-METHYL-1-[(PHENYLSULFONYL)AMINO]PROPYL}PHOSPHORYL]PROPANOIC ACID;(2S)-2-[3-(AMINOMETHYL)PHENYL]-3-{(R)-HYDROXY[(1R)-2…
Q10404	P9WK83	lipB	Rv2217	No	Yes	No	Yes	2	DB03600	DB04951;DB08298	Pirfenidone;(2S)-2-(6-methoxynaphthalen-2-yl)propanoic acid
Q08129	P9WIE5	katG	Rv1908c	No	No	Yes	Yes	2	DB00609;DB00951	DB02990;DB04007;DB04289;DB05291;DB07090;DB07123;DB07155;DB07178;DB07188;DB07192;DB07222;DB07287;DB07453;DB08604;DB08607	C16-Fatty-Acyl-Substrate-Mimic;Bromo-WR99210;Genz-10850;lidocaine patch;(3S)-N-(3-CHLORO-2-METHYLPHENYL)-1-CYCLOHEXYL-5-OXOPYRROLIDINE-3-CARBOXAMIDE;N-(4-METHYLBENZOYL)-4-BENZYLPIPERIDINE;(3S)-1-CYCLOHEXYL-5-OXO-N-PHENYLPYRROLIDINE-3-CARBOXAMIDE;5-PENTYL-2-PHENOXYPHENOL;(3S)-1-CYCLOHEXYL-N-(3,5-DICHLOROPHENYL)-5-OXOPYRROLIDINE-3-CARBOXAMIDE;(3S)-N-(3-BROMOPHENYL)-1-CYCLOHEXYL-5-OXOPYRROLIDINE-3-C…
O07746	P9WIB9	Rv1885c	Rv1885c	No	Yes	Yes	No	2	DB08648	DB02153;DB08427	3-Sulfinoalanine;PREPHENIC ACID
P0A5J4	P9WK17	glcB	Rv1837c	No	No	Yes	Yes	2	DB01992;DB03499;DB04343	DB01669;DB01764;DB01783;DB01846;DB01856;DB01969;DB02516;DB02749;DB02787;DB03134;DB03182;DB03230;DB03452;DB03680;DB03699;DB03905;DB03912;DB04230;DB04455	Virginiamycin M1;Dalfopristin;Pantothenic acid;Oxidized Coenzyme A;Pimelic Acid;Trifluoroacetonyl Coenzyme A;O5'-(4-(3-{2-[2-((R)-3-Hydroxy-4-(Trimethylammonio)-1-Oxo-Butyl)Sulfanyl-Ethylcarbamoyl]-Ethylcarbamoyl}-(R)-3-Hydroxy-2,2-Dimethyl-Propyl)-1-Hydroxy-3-Oxido-1,3-Dioxo-2,4-Dioxa-1,3-Diphosphabut-1-Yl) 3'-Phospho-Adenosine;Pyromellitic Acid;N-Acetylmannosaminitol;2-Aminopimelic Acid;Alpha-F…
P0A592	P9WN25	glbN	Rv1542c	No	Yes	Yes	No	2	DB01826;DB03317	DB02507	4-Hydroxy-3-[(1s)-3-Oxo-1-Phenylbutyl]-2h-Chromen-2-One
Q7D8I1	P9WPF1	pks18	Rv1372	No	Yes	Yes	No	2	DB08231	DB01776;DB04257;DB08713;DB08714;DB08715	M-Cresol;Palmitoleic Acid;2,6-DIMETHYL-1-(3-[3-METHYL-5-ISOXAZOLYL]-PROPANYL)-4-[2N-METHYL-2H-TETRAZOL-5-YL]-PHENOL;2,6-DIMETHYL-1-(3-[3-METHYL-5-ISOXAZOLYL]-PROPANYL)-4-[4-METHYL-2H-TETRAZOL-2-YL]-PHENOL;2,6-DIMETHYL-1-(3-[3-METHYL-5-ISOXAZOLYL]-PROPANYL)-4-[2-METHYL-4-ISOXAZOLYL]-PHENOL
P0A5S4	P9WI81	pknB	Rv0014c	No	No	Yes	Yes	2	DB02930;DB03909	DB00147;DB00165;DB02524;DB02608;DB04411;DB04568;DB04770;DB04776	Pyridoxal;Pyridoxine;Spiro(2,4,6-Trinitrobenzene[1,2a]-2o',3o'-Methylene-Adenine-Triphosphate;N-Acetyl-P-Nitrophenylserinol;Alpha-N-Dichloroacetyl-P-Aminophenylserinol;5-Aminoimidazole Ribonucleoside;O6-(R)-ROSCOVITINE, R-2-(6-BENZYLOXY-9-ISOPROPYL-9H-PURIN-2-YLAMINO)-BUTAN-1-OL;N6-METHYL-(R)-ROSCOVITINE, R-2-[6-(BENZYL-METHYL-AMINO)-9-ISOPROPYL-9H-PURIN-2-YLAMINO]-BUTAN-1-OL
P0C5C2	P9WPB7	cmaA1	Rv3392c	No	No	Yes	No	1	DB01718	DB01752	S-Adenosyl-L-Homocysteine
O05783	P9WIQ3	fprA	Rv3106	No	Yes	No	No	1	DB01753;DB03147	DB00336;DB01675;DB01902;DB01918;DB02083;DB02332;DB02543;DB03098;DB03163;DB03245;DB03462;DB03517;DB03979;DB04036;DB05282;DB07296	Nitrofural;Methacrylyl-Coenzyme A;1-Ethyl-Pyrrolidine-2,5-Dione;[Methyltelluro]Acetate;Dimethylglycine;Flavin-N7 Protonated-Adenine Dinucleotide;Pyrrole-2-Carboxylate;[Methylseleno]Acetate;(2-[2-Ketopropylthio]Ethanesulfonate;S-4-Nitrobutyryl-Coa;Thymine;[Methylthio]Acetate;1-[Glycerolylphosphonyl]-2-[8-(2-Hexyl-Cyclopropyl)-Octanal-1-Yl]-3-[Hexadecanal-1-Yl]-Glycerol;Coenzyme a Persulfide;MCC;(5…
P0A514	P9WPP7	cyp121	Rv2276	No	No	Yes	No	1	DB02721;DB08761	DB01213;DB02481;DB03703;DB04065;DB04105	Fomepizole;N-Benzylformamide;Cyclohexanol;N-Cyclopentyl-N-Cyclobutylformamide;N-Heptylformamide
P63454	P9WQD9	kasA	Rv2245	No	No	No	Yes	1	DB04302	DB03600;DB04519;DB08359;DB08627;DB08628	Decanoic Acid;Caprylic acid;2-PHENYLAMINO-4-METHYL-5-ACETYL THIAZOLE;(5R)-4-HYDROXY-3,5-DIMETHYL-5-[(1E,3E)-2-METHYLPENTA-1,3-DIENYL]THIOPHEN-2(5H)-ONE;(5R)-5-[(1E)-BUTA-1,3-DIENYL]-4-HYDROXY-3,5-DIMETHYLTHIOPHEN-2(5H)-ONE
P69167	P9WGT1	fabG3	Rv2002	Yes	No	No	No	1	DB02854	DB04445	Mercury Diiodide
P66952	P9WG35	tpx	Rv1932	No	No	Yes	No	1	DB03382	DB03535;DB05025	Z-Pro-Prolinal;Arimoclomol
O07732	O07732	lipJ	Rv1900c	No	No	Yes	No	1	DB02596	DB01930;DB02355;DB02694;DB03107;DB03215;DB07706	2,4-Dihydroxy-3,3-Dimethyl-Butyrate;Adenosine-5'-Rp-Alpha-Thio-Triphosphate;Pantoyl Adenylate;Beta-Alanine;(2s,5s)-5-Carboxymethylproline;2,3,17BETA-TRIHYDROXY-1,3,5(10)-ESTRATRIENE
O06620	P9WPQ5	bioD	Rv1570	No	No	Yes	No	1	DB03775	DB01715;DB02927;DB02941;DB03624;DB03754	7,8-Diamino-Nonanoic Acid;Mixed Carbamic Phosphoric Acid Anhydride of 7,8-Diaminononanic Acid;3-(1-Aminoethyl)Nonanedioic Acid;7-(Carboxyamino)-8-Amino-Nonanoic Acid;Tris
P0A5I4	P9WKE9	gmk	Rv1389	No	No	No	Yes	1	DB01942	DB02793;DB02828;DB03522;DB03790;DB04328;DB04539	Isochorismic Acid;5-Fluorolevulinic Acid;Aspartic Acid-4-Carboxymethyl Ester;S-Dioxymethionine;Shikimate-3-Phosphate;Glyphosate
Q11062	P9WPN5	cyp130	Rv1256c	No	No	Yes	No	1	DB07705;DB07971;DB07972	DB00916;DB01007;DB01167	Metronidazole;Tioconazole;Itraconazole
Q79FX6	Q79FX6	mmaA2	Rv0644c	No	No	Yes	No	1	DB01718;DB01752	DB00613;DB00738;DB03179;DB03199;DB03468;DB03473;DB03824;DB03923;DB04221;DB04273;DB04655;DB07106;DB07597;DB07739;DB07747;DB07798;DB07906;DB08128;DB08129;DB08550;DB08631;DB08654	Amodiaquine;Pentamidine;Sinapoyl Coenzyme A;4-Methoxy-E-Rhodomycin T;1,2,3,4-Tetrahydro-Isoquinoline-7-Sulfonic Acid Amide;N5-Methylglutamine;7-Iodo-1,2,3,4-Tetrahydro-Isoquinoline;Feruloyl Coenzyme A;Didecyl-Dimethyl-Ammonium;8,9-Dichloro-2,3,4,5-Tetrahydro-1h-Benzo[C]Azepine;METOPRINE, METHODICHLOROPHEN;4-(DIMETHYLAMINO)BUTYL IMIDOTHIOCARBAMATE;CIS-(1R,2S)-2-AMINO-1,2,3,4-TETRAHYDRONAPHTHALEN-1…
P0A5P0	P9WPB5	cmaA2	Rv0503c	No	No	Yes	No	1	DB01752;DB04221	DB00613;DB00738;DB01718;DB03179;DB03199;DB03468;DB03473;DB03824;DB03923;DB04273;DB04655;DB07106;DB07597;DB07739;DB07747;DB07798;DB07906;DB08128;DB08129;DB08550;DB08631;DB08654	Amodiaquine;Pentamidine;Cetyl-Trimethyl-Ammonium;Sinapoyl Coenzyme A;4-Methoxy-E-Rhodomycin T;1,2,3,4-Tetrahydro-Isoquinoline-7-Sulfonic Acid Amide;N5-Methylglutamine;7-Iodo-1,2,3,4-Tetrahydro-Isoquinoline;Feruloyl Coenzyme A;8,9-Dichloro-2,3,4,5-Tetrahydro-1h-Benzo[C]Azepine;METOPRINE, METHODICHLOROPHEN;4-(DIMETHYLAMINO)BUTYL IMIDOTHIOCARBAMATE;CIS-(1R,2S)-2-AMINO-1,2,3,4-TETRAHYDRONAPHTHALEN-1-…
Q7D9R5	P9WPB3	pcaA	Rv0470c	No	No	Yes	No	1	DB01752	DB00613;DB00738;DB01718;DB03179;DB03199;DB03468;DB03473;DB03824;DB03923;DB04221;DB04273;DB04655;DB07106;DB07597;DB07739;DB07747;DB07798;DB07906;DB08128;DB08129;DB08550;DB08631;DB08654	Amodiaquine;Pentamidine;Cetyl-Trimethyl-Ammonium;Sinapoyl Coenzyme A;4-Methoxy-E-Rhodomycin T;1,2,3,4-Tetrahydro-Isoquinoline-7-Sulfonic Acid Amide;N5-Methylglutamine;7-Iodo-1,2,3,4-Tetrahydro-Isoquinoline;Feruloyl Coenzyme A;Didecyl-Dimethyl-Ammonium;8,9-Dichloro-2,3,4,5-Tetrahydro-1h-Benzo[C]Azepine;METOPRINE, METHODICHLOROPHEN;4-(DIMETHYLAMINO)BUTYL IMIDOTHIOCARBAMATE;CIS-(1R,2S)-2-AMINO-1,2,3…
P0A5N0	P9WQG9	aac	Rv0262c	No	No	Yes	No	1	DB01842;DB01992;DB03615	DB01669;DB01764;DB01783;DB01846;DB01856;DB01961;DB02516;DB02573;DB02714;DB02805;DB02987;DB03134;DB03155;DB03186;DB03230;DB03326;DB03447;DB03448;DB03512;DB03699;DB03726;DB03765;DB03792;DB03905;DB03912;DB04514;DB08596;DB08661	Virginiamycin M1;Dalfopristin;Pantothenic acid;Oxidized Coenzyme A;Pimelic Acid;Cytidine-3'-Monophosphate;O5'-(4-(3-{2-[2-((R)-3-Hydroxy-4-(Trimethylammonio)-1-Oxo-Butyl)Sulfanyl-Ethylcarbamoyl]-Ethylcarbamoyl}-(R)-3-Hydroxy-2,2-Dimethyl-Propyl)-1-Hydroxy-3-Oxido-1,3-Dioxo-2,4-Dioxa-1,3-Diphosphabut-1-Yl) 3'-Phospho-Adenosine;2'-Deoxycytidine-2'-Deoxyadenosine-3',5'-Monophosphate;3'-Uridinemonoph…
P96416	P9WH69	nrdB	Rv0233	No	No	Yes	No	1	DB08231	DB01776;DB04257;DB08713;DB08714;DB08715	M-Cresol;Palmitoleic Acid;2,6-DIMETHYL-1-(3-[3-METHYL-5-ISOXAZOLYL]-PROPANYL)-4-[2N-METHYL-2H-TETRAZOL-5-YL]-PHENOL;2,6-DIMETHYL-1-(3-[3-METHYL-5-ISOXAZOLYL]-PROPANYL)-4-[4-METHYL-2H-TETRAZOL-2-YL]-PHENOL;2,6-DIMETHYL-1-(3-[3-METHYL-5-ISOXAZOLYL]-PROPANYL)-4-[2-METHYL-4-ISOXAZOLYL]-PHENOL
P0A4V4	P9WQN9	fbpC	Rv0129c	No	No	Yes	No	1	DB02811;DB08558	DB01694	D-tartaric acid
Q79G13	Q79G13	celA1	Rv0062	No	No	Yes	No	1	DB01642;DB02379;DB02467;DB03584;DB04545	DB01633;DB01864;DB01914;DB02017;DB02061;DB02252;DB02590;DB02678;DB02856;DB03599;DB03857;DB03862;DB03919;DB04028;DB04086;DB04164;DB04282;DB07358;DB07359;DB08118;DB08210;DB08501;DB08646	Deoxy-2-Fluoro-B-D-Cellotrioside;5'-Guanosine-Diphosphate-Monothiophosphate;D-Glucose in Linear Form;Imidazole-Derived Cellobiose;Cellobiose;Iodophenyl;Abequose;2-Deoxy-2-Aminogalactose;Methyl-Carbamic Acid Ethyl Ester;4-Thio-D-Glucose;1,4-Deoxy-1,4-Dithio-Beta-D-Glucopyranose;Tetrahydrooxazine;Ethyl-Carbamic Acid Methyl Ester;Tyvelose;2',4'-Dinitrophenyl-2deoxy-2-Fluro-B-D-Cellobioside;1,4-Deoxy…
P0A538	P9WP01	punA	Rv3307	No	No	No	No	0	DB03411;DB03551;DB04095	DB01667;DB02222;DB02230;DB02391;DB02568;DB02796;DB03609;DB03881;DB04076;DB04260;DB04753;DB04754;DB04757	8-azaguanine;2,6-Diamino-(S)-9-[2-(Phosphonomethoxy)Propyl]Purine;Immucillin-G;2-Amino-7-[2-(2-Hydroxy-1-Hydroxymethyl-Ethylamino)-Ethyl]-1,7-Dihydro-Purin-6-One;Peldesine;9-Deazainosine;3-Deoxyguanosine;MT-Immucillin-H;Hypoxanthine;9-(5,5-Difluoro-5-Phosphonopentyl)Guanine;9-DEAZAINOSINE-2',3'-O-ETHYLIDENEPHOSPHONATE;GUANOSINE-2',3'-O-ETHYLIDENEPHOSPHONATE;GUANOSINE-2',3'-O-METHYLIDENEPHOSPHONATE
P0A544	P9WNX3	serA	Rv2996c	No	No	No	No	0	DB01694	DB08263	N-(carboxycarbonyl)-D-phenylalanine
P0A5J2	P9WK19	map	Rv2861c	No	No	No	No	0	DB02909	DB02151;DB03799;DB04015	Methionine Phosphonate;Trifluoromethionine;Methionine Phosphinate
O06162	P9WPE1	citE	Rv2498c	No	No	No	No	0	DB01942	DB02793;DB02828;DB03522;DB03790;DB04328;DB04539	Isochorismic Acid;5-Fluorolevulinic Acid;Aspartic Acid-4-Carboxymethyl Ester;S-Dioxymethionine;Shikimate-3-Phosphate;Glyphosate
P60479	P9WFF7	uppS	Rv2361c	No	No	No	No	0	DB02552;DB04714	DB02521	2,5,7-Trihydroxynaphthoquinone
O53434	P9WFF5	Rv1086	Rv1086	No	No	No	No	0	DB02552;DB07780	DB02521	2,5,7-Trihydroxynaphthoquinone
P0A5L8	P9WJI5	nat	Rv3566c	No	No	Yes	No	1	DB00244	DB00535
Target_Uniprot_ID	Displays the obsolete Uniprot ID of the Mtb target
Updated_Uniprot_IDs	Displays the updated Uniprot ID of the Mtb target
Gene names	Displays the gene name of the target protein
RvID	Displays the unique id of the H37Rv Mtb proteins
Ramakrishnan et al_Predicted_Targets	Whether a particular target is also a predicted targets in the study by Ramakrishnan et al
GMTV_Nonsyn/Syn_Variations_Absent	Whether a particular target is has any gene variations that can be drug resistant (PMID: 24767249)
Human_Homolog_Absent	Whether a target has a human homolog
DEG_Essential_Gene	Whether a particular target is essential for the survival and virulence of MTb
Count	Total number of green (yes) cells in the 4 evidences
Known DTI	The known drugs of the target in the network
Predicted DTI	DrugBank IDs of the predicted drugs for the target from the study
Drug_Name of Predicted DTI	Drug name of the predicted Drugs

## Sheet: Sheet2
Rv1086	No	No	No
Rv2361c	No	No	No
Rv2498c	No	No	No
Rv2861c	No	No	No
Rv2996c	No	No	No
Rv3307	No	No	No
Rv3566c	No	No	No
Rv0062	No	Yes	No
Rv0129c	No	Yes	No
Rv0233	No	Yes	No
Rv0262c	No	Yes	No
Rv0470c	No	Yes	No
Rv0503c	No	Yes	No
Rv0644c	No	Yes	No
Rv1256c	No	Yes	No
Rv1389	No	No	Yes
Rv1570	No	Yes	No
Rv1900c	No	Yes	No
Rv1932	No	Yes	No
Rv2002	No	No	No
Rv2245	No	No	Yes
Rv2276	No	Yes	No
Rv3106	Yes	No	No
Rv3392c	No	Yes	No
Rv0014c	No	Yes	Yes
Rv1372	Yes	Yes	No
Rv1542c	Yes	Yes	No
Rv1837c	No	Yes	Yes
Rv1885c	Yes	Yes	No
Rv1908c	No	Yes	Yes
Rv2217	Yes	No	Yes
Rv2220	No	Yes	Yes
Rv2537c	Yes	Yes	No
Rv2763c	Yes	Yes	No
Rv2991	Yes	Yes	No
Rv3303c	No	Yes	Yes
Rv3569c	Yes	Yes	No
Rv3710	No	Yes	Yes
Rv3809c	No	Yes	Yes
Rv0548c	Yes	Yes	Yes
Rv0819	Yes	Yes	Yes
Rv1416	Yes	Yes	Yes
Rv1484	No	Yes	Yes
Rv2150c	Yes	Yes	Yes
Rv2697c	Yes	Yes	Yes
Rv2773c	Yes	Yes	Yes
Rv3247c	Yes	Yes	Yes
Rv3602c	Yes	Yes	Yes
Rv3608c	No	Yes	Yes
