# Supplementary material for: RepTB: a gene ontology based drug repurposing approach for tuberculosis
Source: J Cheminform. 2018 May 21;10:24. doi: 10.1186/s13321-018-0276-9 (PMC5962481; doi:10.1186/s13321-018-0276-9)
Supplement: Supplementary file 3 — Additional file 3. GO Evidence Codes. [file 13321_2018_276_MOESM3_ESM.xlsx]

## Sheet: Sheet1
Additional File 3: GO Evidence Codes
Evidence Code	Description
IMP	Inferred from Mutant Phenotype
IGI	Inferred from Genetic Interaction
IPI	Inferred from Physical Interaction
IGC	Inferred from Genomic Context
ISS	Inferred from Sequence/Structural Similarity
IDA	Inferred from Direct Assay
IEP	Inferred from Expression Pattern
TAS	Traceable Author Statement
IC	Inferred by Curator
RCA	Reviewed Computational Annotation
ISA	Inferred from Sequence Alignment
EXP	Inferred from Experiment
IBA	Inferred from Biological aspect of Ancestor
IBD	Inferred from Biological aspect of Descendant
IKR	Inferred from Key Residues
IRD	Inferred from Rapid Divergence
ISO	Inferred from Sequence Orthology
ISM	Inferred from Sequence Model
IEA	Inferred from Electron Annotations
NAS	Non-traceable Author Statement
ND	No Biological Data Available
